# Supplementary material for: Acinetobacter zhairhuonensis sp. nov., isolated from sediments of the East China Sea
Source: Int J Syst Evol Microbiol. 2025 Oct 22;75(10):006936. doi: 10.1099/ijsem.0.006936 (PMC12544349; doi:10.1099/ijsem.0.006936)
Supplement: Uncited Supplementary Material 2. [file ijsem-75-06936-s002.xlsx]

## Sheet: JGI IMG metagenome
Best hits Metagenome Characteristics							BLAST results for V4 16S rRNA gene			BLAST results for V3-V4 16S rRNA gene			BLAST results for full-length 16S rRNA gene			BLAST results for partial rpoB gene
Genome ID	Genome name/Sample name	Sequencing Status	Habitat	Sequencing Center	Genome Size assembled	Gene Count assembled	Region V4	E-value	Identity	region V3-V4	E-value	Identity	region 16S rRNA gene	E-value	Identity	Region rpoB gene	E-value	Identity
3300007851	Contaminated groundwater microbial communities from Tokyo, Japan	Finished	groundwater	National Institute of Advanced Industrial Science and Technology (AIST)	6807541	27095	1…242	2e-126	1	195…447	3e-132	1	522…774	1e-131	1	NA
3300046023	Rock cores endolithic microbial communities from an aquifer in Thuringia, Germany - E912	Finished	rock cores	University of Quebec	16347533	32790	1…218	1e-112	1	138…423	3e-150	1	1…1501	0	0.859303	NA
3300029259	Marine viral community from the Austral Polar Province, Southern Ocean - ACE 070VCD	Draft	marine	University of Michigan	139086104	233517	1…261	3e-132	0.992337	1…466	0	0.978587	1…1501	0	0.864384	260…523	1e-56	0.818182
3300000946	Marine microbial communities from the Deep Atlantic Ocean - MP0555	Draft	ocean	DOE Joint Genome Institute (JGI)	22429581	50031	1…261	9e-130	0.984674	1…466	0	0.978632	1…1501	0	0.977394	NA
3300000967	Marine microbial communities from the Deep Atlantic Ocean - MP0144	Draft	ocean	DOE Joint Genome Institute (JGI)	10970046	22548	1…261	4e-130	0.984674	1…466	0	0.978632	1…1501	0	0.977394	1…378	2e-119	0.870712
3300001122	Marine microbial communities from the Deep Atlantic Ocean - MP0261	Draft	ocean	DOE Joint Genome Institute (JGI)	22278361	47526	1…261	9e-130	0.984674	1…466	0	0.978632	1…1501	0	0.977379	1…771	0	0.843871
3300001126	Marine microbial communities from the Deep Atlantic Ocean - MP0440	Draft	ocean	DOE Joint Genome Institute (JGI)	22609154	53713	1…261	9e-130	0.984674	1…466	0	0.978587	1…1305	0	0.979358	1…521	1e-178	0.883365
3300001969	Marine microbial communities from Yucatan Channel, Mexico - GS017	Draft	marine	J. Craig Venter Institute	174719720	322314	1…261	7e-129	0.984674	1…466	0	0.978632	215…1120	0	0.987885	263…559	6e-50	0.789298
3300005043	Aquifer microbial communities from Mid-Atlantic Ridge, Atlantic Ocean - 1382A	Draft	marine	The Marine Biological Laboratory	215164140	320802	1…261	9e-129	0.984674	1…466	0	0.978632	297…1380	0	0.982505	1…858	0	0.850521
3300005397	mock_sequence	Finished	gut	University of California, San Diego	66059427	69834	1…261	3e-129	0.984674	191…466	2e-137	0.985507	1…937	0	0.868505	NA
3300008219	Marine viral communities from the Global Malaspina Expedition - Malaspina viral metaG DeepMed_b05	Draft	ocean	DOE Joint Genome Institute (JGI)	467982578	942640	1…261	2e-128	0.984674	1…466	0	0.978632	282…1501	0	0.978723	1…858	0	0.848204
3300009996	Intensive care unit floor microbial communities from the state hospital of Graz (LKH), Austria - intensive care unit ICU	Finished	built environment	Eurofins MWG Operon	14953700	16123	1…261	6e-130	0.984674	1…466	0	0.978632	1…1501	0	0.977394	1…858	0	0.85168
3300025176	Marine microbial communities from the Deep Atlantic Ocean - MP0626 (SPAdes)	Draft	ocean	DOE Joint Genome Institute (JGI)	42906141	88675	1…261	2e-129	0.984674	1…466	0	0.978632	320…1501	0	0.978059	279…373	5e-20	0.852632
3300025189	Marine microbial communities from the Deep Atlantic Ocean - MP0144 (SPAdes)	Draft	ocean	DOE Joint Genome Institute (JGI)	26552052	52782	1…261	1e-129	0.984674	1…466	0	0.978632	1…1501	0	0.977394	1…858	0	0.848204
3300025190	Marine microbial communities from the Deep Atlantic Ocean - MP0326 (SPAdes)	Draft	ocean	DOE Joint Genome Institute (JGI)	45328359	92817	1…261	2e-129	0.984674	1…466	0	0.976445	1…1501	0	0.976713	433…732	2e-60	0.807947
3300025193	Marine microbial communities from the Deep Atlantic Ocean - MP0555 (SPAdes)	Draft	ocean	DOE Joint Genome Institute (JGI)	56088055	103117	1…261	2e-129	0.984674	1…466	0	0.978587	1…1501	0	0.977379	437…858	1e-96	0.819249
3300025195	Marine microbial communities from the Deep Atlantic Ocean - MP0261 (SPAdes)	Draft	ocean	DOE Joint Genome Institute (JGI)	51672713	101186	1…261	2e-129	0.984674	1…466	0	0.978587	1…1501	0	0.977379	1…858	0	0.848204
3300025196	Marine microbial communities from the Deep Atlantic Ocean - MP0440 (SPAdes)	Draft	ocean	DOE Joint Genome Institute (JGI)	66769410	137060	1…261	3e-129	0.984674	1…466	0	0.978587	1…1501	0	0.974069	1…858	0	0.85168
3300025197	Marine microbial communities from the Deep Atlantic Ocean - MP0262 (SPAdes)	Draft	ocean	DOE Joint Genome Institute (JGI)	55173768	116727	1…261	2e-129	0.984674	1…466	0	0.976445	319…1501	0	0.977215	240…525	7e-40	0.771626
3300025305	Marine viral communities from the Global Malaspina Expedition - Malaspina viral metaG DeepMed_b05 (SPAdes) (version 2)	Draft	ocean	DOE Joint Genome Institute (JGI)	352168271	747277	1…261	1e-128	0.984674	1…466	0	0.978587	1…1501	0	0.97676	1…547	1e-178	0.874317
3300029260	Marine viral community from the Austral Polar Province, Southern Ocean - ACE 064AD	Draft	marine	University of Michigan	147336387	221685	1…261	6e-129	0.984674	1…466	0	0.978587	1…1408	0	0.981586	1…330	5e-100	0.867069
3300029264	Marine viral community from the Austral Polar Province, Southern Ocean - ACE 070AD	Draft	marine	University of Michigan	158366801	247659	1…261	6e-129	0.984674	1…466	0	0.978632	1…1114	0	0.983021	1…858	0	0.848204
3300029266	Marine viral community from the Austral Polar Province, Southern Ocean - ACE 064ACD	Draft	marine	University of Michigan	275652217	474780	1…261	1e-128	0.984674	1…466	0	0.978632	1…1243	0	0.977546	1…858	0	0.848204
3300029950	Aquifer microbial communities from Mid-Atlantic Ridge, Atlantic Ocean - 1382A kmer 100	Draft	marine	The Marine Biological Laboratory	62111438	82550	1…261	3e-129	0.984674	1…466	0	0.978587	1…1377	0	0.97974	262…502	3e-49	0.814815
3300038807	Lab enrichment of oil microbial communities from petroleum reservoir, Saquarema, RJ, Brazil - Saqua1	Finished	oil reservoir	Federal University of Rio Grande do Norte	7965593	12437	1…261	3e-130	0.984674	1…466	0	0.968017	1…1501	0	0.889255	1…858	0	0.840093
3300040723	Hot spring water microbial communities from Chignahuapan, Puebla, Mexico - S1	Finished	hot spring water	Instituto de Biotecnologia, UNAM	6358531	13482	1…261	3e-130	0.984674	42…466	0	0.978873	369…931	0	0.984043	1…858	0	0.848204
3300040730	Hot spring water microbial communities from Chignahuapan, Puebla, Mexico - S2	Finished	hot spring water	Instituto de Biotecnologia, UNAM	7957370	13910	1…261	3e-130	0.984674	134…466	6e-170	0.987988	461…795	1e-170	0.98806	1…858	0	0.848204
3300003080	Human fecal ecosystem from the Genome Institute of Singapore - Sample 2	Finished	human fecal	NA	638810	2613	94…261	3e-81	0.982143	1…466	2e-144	0.863539	15…881	0	0.827664	NA
3300001954	Marine microbial communities from Colon, Panama - GS019	Draft	marine	J. Craig Venter Institute	86398015	149187	1…261	2e-127	0.980843	1…466	0	0.976445	1…1265	0	0.976322	NA
3300038916	Saline water viral communities of the coast of Qinghai Lake, Qinghai province, China - QHH3	Finished	saline water	Beijing Novogene Bioinformatics Technology Co., Ltd	28713445	72572	1…261	5e-128	0.980843	1…466	0	0.972163	299…946	0	0.976888	NA
3300001962	Marine microbial communities from Cocos Island, Costa Rica - GS023	Draft	marine	J. Craig Venter Institute	93108667	176476	1…261	8e-126	0.977011	1…466	0	0.970021	193…1501	0	0.971756	NA
3300006165	Marine microbial communities from the West Antarctic Peninsula - Coastal water metaG006-DNA	Draft	marine	DOE Joint Genome Institute (JGI)	1399272735	4615274	1…261	1e-124	0.977011	1…466	0	0.972163	1…1104	0	0.972875	1…384	2e-127	0.882812
3300006191	Marine microbial communities from the West Antarctic Peninsula - Coastal water metaG104-DNA	Draft	marine	DOE Joint Genome Institute (JGI)	800696355	2281572	1…261	7e-125	0.977011	1…466	0	0.972163	1…1399	0	0.972163	1…858	0	0.869919
3300006193	Marine microbial communities from the West Antarctic Peninsula - Coastal water metaG029-DNA	Draft	marine	DOE Joint Genome Institute (JGI)	800378802	2166585	1…261	7e-125	0.977011	1…466	0	0.972163	1…1501	0	0.97006	1…439	6e-150	0.886105
3300006352	Marine microbial communities from the West Antarctic Peninsula - Coastal water metaG108-DNA	Draft	marine	DOE Joint Genome Institute (JGI)	703643715	2042806	1…261	6e-125	0.977011	1…466	0	0.972163	1…1387	0	0.971922	163…440	4e-102	0.910072
3300007144	Seawater microbiome, Papua New Guinea CO2 seep, Upa-Upasina "control", waterEBic1	Finished	seawater	University of New South Wales	134070003	315565	1…261	1e-125	0.977011	1…466	0	0.970021	1…1501	0	0.969395	NA
3300023215	Deep ocean water column microbial communities from Yap Trench, western Pacific Ocean	Draft	seawater	Third Institute of Oceanography, State Oceanic Administration	699474835	1349033	1…261	6e-125	0.977011	1…466	0	0.987124	1…1501	0	0.975399	1…858	0	0.865273
3300023216	Deep ocean water column microbial communities from Yap Trench, western Pacific Ocean	Draft	seawater	Third Institute of Oceanography, State Oceanic Administration	814991832	1474907	1…261	7e-125	0.977011	1…466	0	0.987124	1…1501	0	0.958112	1…858	0	0.865273
3300027323	Deep oceanic, basalt-hosted subsurface ecosystem from Juan de Fuca Ridge flank, Pacific Ocean, CORK Borehole 1362B_J2.571 (SPAdes) (version 2)	Draft	ocean	DOE Joint Genome Institute (JGI)	271974198	486713	1…261	2e-125	0.977011	1…466	0	0.972163	229…1501	0	0.970958	1…858	0	0.869919
3300027668	Marine microbial communities from the West Antarctic Peninsula - Coastal water metaG104-DNA (SPAdes) (version 2)	Draft	marine	DOE Joint Genome Institute (JGI)	503000084	1023042	1…261	4e-125	0.977011	1…466	0	0.972163	1…1501	0	0.97006	1…390	2e-129	0.882051
3300027672	Marine microbial communities from the West Antarctic Peninsula - Coastal water metaG029-DNA (SPAdes) (version 2)	Draft	marine	DOE Joint Genome Institute (JGI)	487753708	976356	1…261	4e-125	0.977011	1…466	0	0.972163	1…1501	0	0.97006	329…483	6e-19	0.782051
3300038713	Marine microbial communities from Red Sea, Saudi Arabia - sample22	Draft	marine	King Abdulaziz City for Science and Technology (KACST)	42289652	92986	1…261	4e-126	0.977011	1…466	0	0.978541	311…1252	0	0.978769	NA
3300041034	Marine rearing water microbial communities from a tank in shrimp farm, Bang Phra, Thailand - AD8 IDBA-UD 60x	Draft	marine	Baseclear	81674603	135481	1…261	7e-126	0.977011	1…466	0	0.972163	1…1085	0	0.973321	262…858	2e-52	0.734426
3300045078	Marine rearing water microbial communities from a tank in shrimp farm, Bang Phra, Thailand - AD8 IDBA-UD	Draft	marine	Baseclear	143053600	261965	1…261	1e-125	0.977011	1…466	0	0.972163	309…1501	0	0.969849	262…837	8e-58	0.742809
3300006958	Marine sponge C. singaporensis. microbiome, Papua New Guinea CO2 seep, Upa-Upasina "bubble", co31is	Finished	marine	University of New South Wales	12073252	32645	220…261	3e-13	0.97619	425…466	5e-13	0.97619	482…1501	1e-142	0.763234	NA
3300009452	Marine sponge C. singaporensis. microbiome, Papua New Guinea CO2 seep, Upa-Upasina "bubble", co31is 06june2016	Finished	marine	University of New South Wales	12073252	29031	220…261	3e-13	0.97619	425…466	5e-13	0.97619	482…1501	1e-142	0.763234	NA
3300009622	Marine viral communities from the Southern Atlantic ocean transect to study dissolved organic matter and carbon cycling - metaG 3321_4155	Draft	ocean	DOE Joint Genome Institute (JGI)	158686535	368268	1…261	3e-122	0.969349	1…466	0	0.96788	1…1414	0	0.970339	NA
3300003702	Hydrothermal vent plume microbial communities from the Mid Cayman Rise - Piccard2013-Plume - Microbial Assembly	Draft	marine	University of Michigan	447841055	486844	1…261	2e-118	0.961686	1…466	0	0.969957	1…1261	0	0.969889	NA
3300025251	Marine viral communities from the Global Malaspina Expedition - Malaspina viral metaG DeepMed_906 (SPAdes) (version 2)	Draft	ocean	DOE Joint Genome Institute (JGI)	235643746	468744	1…261	1e-118	0.961686	1…466	0	0.969957	67…1501	0	0.972125	496…858	2e-71	0.803279
3300029261	Marine viral community from the Austral Polar Province, Southern Ocean - ACE 064VD	Draft	marine	University of Michigan	133631373	202215	1…261	6e-119	0.961686	1…466	0	0.969957	1…1501	0	0.972721	307…731	1e-36	0.737819
3300038712	Marine microbial communities from Red Sea, Saudi Arabia - sample26	Draft	marine	King Abdulaziz City for Science and Technology (KACST)	34651545	89647	1…261	1e-119	0.961686	1…466	0	0.969957	1…1203	0	0.970906	324…552	7e-78	0.895652
3300038737	Marine microbial communities from Red Sea, Saudi Arabia - sample27	Draft	marine	King Abdulaziz City for Science and Technology (KACST)	40465807	91796	1…261	2e-119	0.961686	1…466	0	0.969957	201…973	0	0.981889	285…507	4e-86	0.923767
3300038853	Marine microbial communities from Red Sea, Saudi Arabia - sample20	Draft	marine	King Abdulaziz City for Science and Technology (KACST)	33858070	96295	1…261	1e-119	0.961686	1…466	0	0.969957	1…946	0	0.973573	NA
3300038855	Marine microbial communities from Red Sea, Saudi Arabia - sample19	Draft	marine	King Abdulaziz City for Science and Technology (KACST)	35382802	102209	1…261	1e-119	0.961686	1…466	0	0.969957	1…1501	0	0.966023	1…420	5e-154	0.9
3300038960	Marine microbial communities from Red Sea, Saudi Arabia - sample23	Draft	marine	King Abdulaziz City for Science and Technology (KACST)	39658596	99640	1…261	2e-119	0.961686	1…466	0	0.969957	1…1501	0	0.970686	NA
3300039043	Marine microbial communities from Red Sea, Saudi Arabia - sample36	Draft	marine	King Abdulaziz City for Science and Technology (KACST)	54522748	130197	1…261	2e-119	0.961686	1…466	0	0.969957	1…1101	0	0.965517	NA
3300040974	Marine microbial communities from Red Sea, Saudi Arabia - sample33	Draft	marine	King Abdulaziz City for Science and Technology (KACST)	59107066	126242	1…261	2e-119	0.961686	1…466	0	0.969957	1…965	0	0.967909	1…826	0	0.854041
3300029867	Aquifer microbial communities from Mid-Atlantic Ridge, Atlantic Ocean - 1382A Re-assembly of 2012 Metagenome	Draft	marine	The Marine Biological Laboratory	25943416	31435	3…261	3e-75	0.865385	1…466	7e-133	0.852878	1…1501	0	0.873016	227…858	7e-46	0.727554

## Sheet: NCBI
Query Sequence of A7.4	Description	Score	Coverage	E value	Identity	Acc. Len	Accession
V4 region 16S rRNA gene	TLS: seawater metagenome 16S ribosomal RNA sequence，KDVZ01003384.1	483	1	3e-137	100	354	KDVZ00000000.1
V4 region 16S rRNA gene	uncultured bacterium partial 16S rRNA gene	483	1	2e-131	100	1495	LR640620.1
V4 region 16S rRNA gene	uncultured bacterium partial 16S rRNA gene	483	1	2e-131	100	1460	LR637050.1
V4 region 16S rRNA gene	Uncultured bacterium clone SeqS10-12Mh 16S ribosomal RNA gene, partial sequence	483	1	2e-131	100	1399	MK217841.1
V4 region 16S rRNA gene	Uncultured prokaryote clone otu1330 16S ribosomal RNA gene, partial sequence	483	1	2e-131	100	373	MH112975.1
V4 region 16S rRNA gene	Uncultured bacterium clone LCK-161 16S ribosomal RNA gene, partial sequence	483	1	2e-131	100	498	MF044199.1
V4 region 16S rRNA gene	Unidentified microorganism clone edSeq2-21-E03 16S ribosomal RNA gene, partial sequence	483	1	2e-131	100	790	MG271269.1
V4 region 16S rRNA gene	Unidentified microorganism clone edSeq2-19-C03 16S ribosomal RNA gene, partial sequence	483	1	2e-131	100	790	MG271267.1
V4 region 16S rRNA gene	Uncultured bacterium clone Sludge_D05 16S ribosomal RNA gene, partial sequence	483	1	2e-131	100	572	KY672821.1
V4 region 16S rRNA gene	Uncultured bacterium clone G 16S ribosomal RNA gene, partial sequence	483	1	2e-131	100	1250	KY486254.1
V4 region 16S rRNA gene	Uncultured bacterium isolate DGGE gel band HPV-EXP41 16S ribosomal RNA gene, partial sequence	483	1	2e-131	100	516	KU603741.1
V4 region 16S rRNA gene	Uncultured bacterium clone Z1-87 16S ribosomal RNA gene, partial sequence	483	1	2e-131	100	887	KU682041.1
V4 region 16S rRNA gene	Uncultured bacterium clone Z1-8 16S ribosomal RNA gene, partial sequence	483	1	2e-131	100	922	KU682036.1
V4 region 16S rRNA gene	Uncultured bacterium clone Z1-63 16S ribosomal RNA gene, partial sequence	483	1	2e-131	100	922	KU682028.1
V4 region 16S rRNA gene	Uncultured bacterium clone Z1-6 16S ribosomal RNA gene, partial sequence	483	1	2e-131	100	922	KU682025.1
V4 region 16S rRNA gene	Uncultured bacterium clone Z1-59 16S ribosomal RNA gene, partial sequence	483	1	2e-131	100	922	KU682024.1
V4 region 16S rRNA gene	Uncultured bacterium clone Z1-36 16S ribosomal RNA gene, partial sequence	483	1	2e-131	100	921	KU682007.1
V4 region 16S rRNA gene	Uncultured bacterium clone Z1-35 16S ribosomal RNA gene, partial sequence	483	1	2e-131	100	923	KU682006.1
V4 region 16S rRNA gene	Uncultured bacterium clone Z1-30 16S ribosomal RNA gene, partial sequence	483	1	2e-131	100	922	KU682004.1
V4 region 16S rRNA gene	Uncultured bacterium clone Z1-24 16S ribosomal RNA gene, partial sequence	483	1	2e-131	100	923	KU681998.1
V4 region 16S rRNA gene	Uncultured bacterium clone Z1-15 16S ribosomal RNA gene, partial sequence	483	1	2e-131	100	923	KU681991.1
V4 region 16S rRNA gene	Uncultured bacterium clone Z1-137 16S ribosomal RNA gene, partial sequence	483	1	2e-131	100	923	KU681989.1
V4 region 16S rRNA gene	Uncultured bacterium clone Z1-127 16S ribosomal RNA gene, partial sequence	483	1	2e-131	100	864	KU681980.1
V4 region 16S rRNA gene	Uncultured bacterium clone Z1-124 16S ribosomal RNA gene, partial sequence	483	1	2e-131	100	922	KU681977.1
V4 region 16S rRNA gene	Uncultured bacterium clone Z1-118 16S ribosomal RNA gene, partial sequence	483	1	2e-131	100	922	KU681972.1
V4 region 16S rRNA gene	Uncultured bacterium clone Z1-117 16S ribosomal RNA gene, partial sequence	483	1	2e-131	100	935	KU681971.1
V4 region 16S rRNA gene	Uncultured bacterium clone DWTP1.3B.C04 16S ribosomal RNA gene, partial sequence	483	1	2e-131	100	1393	KU713487.1
V4 region 16S rRNA gene	Uncultured bacterium partial 16S rRNA gene, clone EE1-3_G12	483	1	2e-131	100	995	LM652334.1
V4 region 16S rRNA gene	Uncultured bacterium partial 16S rRNA gene, clone EE1-3_G08	483	1	2e-131	100	995	LM652332.1
V4 region 16S rRNA gene	Uncultured bacterium partial 16S rRNA gene, clone EE1-3_G07	483	1	2e-131	100	995	LM652331.1
V4 region 16S rRNA gene	Uncultured bacterium partial 16S rRNA gene, clone EE1-3_F07	483	1	2e-131	100	995	LM652324.1
V4 region 16S rRNA gene	Uncultured bacterium partial 16S rRNA gene, clone EE1-3_D10	483	1	2e-131	100	995	LM652312.1
V4 region 16S rRNA gene	Uncultured bacterium partial 16S rRNA gene, clone EE1-3_C10	483	1	2e-131	100	995	LM652303.1
V4 region 16S rRNA gene	Uncultured bacterium partial 16S rRNA gene, clone EE1-3_C06	483	1	2e-131	100	995	LM652299.1
V4 region 16S rRNA gene	Uncultured bacterium partial 16S rRNA gene, clone EE1-3_C05	483	1	2e-131	100	994	LM652298.1
V4 region 16S rRNA gene	Uncultured bacterium partial 16S rRNA gene, clone EE1-3_B06	483	1	2e-131	100	995	LM652293.1
V4 region 16S rRNA gene	Uncultured bacterium partial 16S rRNA gene, clone EE1-3_B03	483	1	2e-131	100	995	LM652292.1
V4 region 16S rRNA gene	Uncultured bacterium partial 16S rRNA gene, clone EE1-3_B02	483	1	2e-131	100	995	LM652291.1
V4 region 16S rRNA gene	Uncultured bacterium partial 16S rRNA gene, clone EE1-3_A08	483	1	2e-131	100	995	LM652287.1
V4 region 16S rRNA gene	Uncultured bacterium partial 16S rRNA gene, clone EE1-3_A03	483	1	2e-131	100	995	LM652284.1
V4 region 16S rRNA gene	Uncultured bacterium partial 16S rRNA gene, clone EE1-2_H03	483	1	2e-131	100	995	LM652280.1
V4 region 16S rRNA gene	Uncultured bacterium partial 16S rRNA gene, clone EE1-2_G11	483	1	2e-131	100	995	LM652278.1
V4 region 16S rRNA gene	Uncultured bacterium partial 16S rRNA gene, clone EE1-2_G07	483	1	2e-131	100	995	LM652276.1
V4 region 16S rRNA gene	Uncultured bacterium partial 16S rRNA gene, clone EE1-2_G01	483	1	2e-131	100	995	LM652271.1
V4 region 16S rRNA gene	Uncultured bacterium partial 16S rRNA gene, clone EE1-2_F04	483	1	2e-131	100	995	LM652263.1
V4 region 16S rRNA gene	Uncultured bacterium partial 16S rRNA gene, clone EE1-2_F03	483	1	2e-131	100	995	LM652262.1
V4 region 16S rRNA gene	Uncultured bacterium partial 16S rRNA gene, clone EE1-2_E07	483	1	2e-131	100	995	LM652257.1
V4 region 16S rRNA gene	Uncultured bacterium partial 16S rRNA gene, clone EE1-2_D11	483	1	2e-131	100	995	LM652252.1
V4 region 16S rRNA gene	Uncultured bacterium partial 16S rRNA gene, clone EE1-2_D10	483	1	2e-131	100	989	LM652251.1
V4 region 16S rRNA gene	Uncultured bacterium partial 16S rRNA gene, clone EE1-2_D06	483	1	2e-131	100	995	LM652249.1
V4 region 16S rRNA gene	Uncultured bacterium partial 16S rRNA gene, clone EE1-2_D04	483	1	2e-131	100	995	LM652248.1
V4 region 16S rRNA gene	Uncultured bacterium partial 16S rRNA gene, clone EE1-2_C08	483	1	2e-131	100	995	LM652244.1
V4 region 16S rRNA gene	Uncultured bacterium partial 16S rRNA gene, clone EE1-2_A09	483	1	2e-131	100	994	LM652231.1
V4 region 16S rRNA gene	Uncultured bacterium partial 16S rRNA gene, clone EE1-2_A05	483	1	2e-131	100	994	LM652228.1
V4 region 16S rRNA gene	Uncultured bacterium clone RWB4 16S ribosomal RNA gene, partial sequence	483	1	2e-131	100	469	KP771687.1
V4 region 16S rRNA gene	Uncultured prokaryote clone B20-3 16S ribosomal RNA gene, partial sequence	483	1	2e-131	100	588	KM376938.1
V4 region 16S rRNA gene	Uncultured prokaryote clone B20-1 16S ribosomal RNA gene, partial sequence	483	1	2e-131	100	587	KM376936.1
V4 region 16S rRNA gene	Uncultured prokaryote clone B19-2 16S ribosomal RNA gene, partial sequence	483	1	2e-131	100	580	KM376934.1
V4 region 16S rRNA gene	Uncultured prokaryote clone B18-3 16S ribosomal RNA gene, partial sequence	483	1	2e-131	100	587	KM376932.1
V4 region 16S rRNA gene	Uncultured bacterium clone DEN-OTU-938794 16S ribosomal RNA gene, partial sequence	483	1	2e-131	100	372	MH279031.1
V4 region 16S rRNA gene	Uncultured bacterium partial 16S rRNA gene, clone S3-53	483	1	2e-131	100	841	LK393100.1
V4 region 16S rRNA gene	Uncultured bacterium partial 16S rRNA gene, clone S2-23	483	1	2e-131	100	1144	LK393006.1
V4 region 16S rRNA gene	Uncultured bacterium clone Espejo_1_17_12_Pumice.251441 16S ribosomal RNA gene, partial sequence	483	1	2e-131	100	625	KM176925.1
V4 region 16S rRNA gene	Uncultured bacterium clone Espejo_1_17_12_Pumice.248236 16S ribosomal RNA gene, partial sequence	483	1	2e-131	100	643	KM176834.1
V4 region 16S rRNA gene	Uncultured bacterium clone Espejo_1_17_12_Pumice.248041 16S ribosomal RNA gene, partial sequence	483	1	2e-131	100	599	KM176828.1
V4 region 16S rRNA gene	Uncultured bacterium clone Espejo_1_17_12_Pumice.244131 16S ribosomal RNA gene, partial sequence	483	1	2e-131	100	640	KM176701.1
V4 region 16S rRNA gene	Uncultured bacterium clone Espejo_1_17_12_Pumice.242579 16S ribosomal RNA gene, partial sequence	483	1	2e-131	100	641	KM176659.1
V4 region 16S rRNA gene	Uncultured bacterium clone Espejo_1_17_12_Pumice.236055 16S ribosomal RNA gene, partial sequence	483	1	2e-131	100	655	KM176463.1
V4 region 16S rRNA gene	Uncultured bacterium clone Espejo_1_17_12_Pumice.234867 16S ribosomal RNA gene, partial sequence	483	1	2e-131	100	657	KM176428.1
V4 region 16S rRNA gene	Uncultured bacterium clone Espejo_1_17_12_Pumice.228409 16S ribosomal RNA gene, partial sequence	483	1	2e-131	100	644	KM176224.1
V4 region 16S rRNA gene	Uncultured bacterium clone Espejo_1_17_12_Pumice.227589 16S ribosomal RNA gene, partial sequence	483	1	2e-131	100	648	KM176201.1
V4 region 16S rRNA gene	Uncultured bacterium clone Espejo_1_17_12_Pumice.218794 16S ribosomal RNA gene, partial sequence	483	1	2e-131	100	643	KM175936.1
V4 region 16S rRNA gene	Uncultured bacterium clone Espejo_1_17_12_Pumice.212561 16S ribosomal RNA gene, partial sequence	483	1	2e-131	100	648	KM175768.1
V4 region 16S rRNA gene	Uncultured bacterium clone Espejo_1_17_12_Pumice.212110 16S ribosomal RNA gene, partial sequence	483	1	2e-131	100	652	KM175755.1
V4 region 16S rRNA gene	Uncultured bacterium clone Espejo_1_17_12_Pumice.209793 16S ribosomal RNA gene, partial sequence	483	1	2e-131	100	653	KM175684.1
V4 region 16S rRNA gene	Uncultured bacterium clone Espejo_1_17_12_Pumice.207177 16S ribosomal RNA gene, partial sequence	483	1	2e-131	100	643	KM175612.1
V4 region 16S rRNA gene	Uncultured bacterium clone Espejo_1_17_12_Pumice.206723 16S ribosomal RNA gene, partial sequence	483	1	2e-131	100	659	KM175601.1
V4 region 16S rRNA gene	Uncultured bacterium clone Espejo_1_17_12_Pumice.201378 16S ribosomal RNA gene, partial sequence	483	1	2e-131	100	673	KM175433.1
V4 region 16S rRNA gene	Uncultured bacterium 4N_116 gene for 16S rRNA, partial sequence	483	1	2e-131	100	550	LC674428.1
V4 region 16S rRNA gene	Uncultured bacterium 4N_115 gene for 16S rRNA, partial sequence	483	1	2e-131	100	550	LC674427.1
V4 region 16S rRNA gene	Uncultured bacterium 4N_66 gene for 16S rRNA, partial sequence	483	1	2e-131	100	550	LC674378.1
V3-V4 region 16S rRNA gene	Uncultured bacterium clone SM37 16S ribosomal RNA gene, partial sequence	861	1	0	100	1499	GU293232.1
V3-V4 region 16S rRNA gene	Uncultured prokaryote clone B15-1 16S ribosomal RNA gene, partial sequence	856	1	0	99.79	587	KM376927.1
V3-V4 region 16S rRNA gene	Uncultured bacterium partial 16S rRNA gene, clone S2-23	856	1	0	99.79	1144	LK393006.1
V3-V4 region 16S rRNA gene	Uncultured bacterium clone Espejo_1_17_12_Pumice.251441 16S ribosomal RNA gene, partial sequence	856	1	0	99.79	625	KM176925.1
V3-V4 region 16S rRNA gene	Uncultured bacterium clone Espejo_1_17_12_Pumice.248236 16S ribosomal RNA gene, partial sequence	856	1	0	99.79	643	KM176834.1
V3-V4 region 16S rRNA gene	Uncultured bacterium clone Espejo_1_17_12_Pumice.248041 16S ribosomal RNA gene, partial sequence	856	1	0	99.79	599	KM176828.1
V3-V4 region 16S rRNA gene	Uncultured bacterium clone Espejo_1_17_12_Pumice.244131 16S ribosomal RNA gene, partial sequence	856	1	0	99.79	640	KM176701.1
V3-V4 region 16S rRNA gene	Uncultured bacterium clone Espejo_1_17_12_Pumice.242579 16S ribosomal RNA gene, partial sequence	856	1	0	99.79	641	KM176659.1
V3-V4 region 16S rRNA gene	Uncultured bacterium clone Espejo_1_17_12_Pumice.236055 16S ribosomal RNA gene, partial sequence	856	1	0	99.79	655	KM176463.1
V3-V4 region 16S rRNA gene	Uncultured bacterium clone Espejo_1_17_12_Pumice.234867 16S ribosomal RNA gene, partial sequence	856	1	0	99.79	657	KM176428.1
V3-V4 region 16S rRNA gene	Uncultured bacterium clone Espejo_1_17_12_Pumice.228409 16S ribosomal RNA gene, partial sequence	856	1	0	99.79	644	KM176224.1
V3-V4 region 16S rRNA gene	Uncultured bacterium clone Espejo_1_17_12_Pumice.218794 16S ribosomal RNA gene, partial sequence	856	1	0	99.79	643	KM175936.1
V3-V4 region 16S rRNA gene	Uncultured bacterium clone Espejo_1_17_12_Pumice.212561 16S ribosomal RNA gene, partial sequence	856	1	0	99.79	648	KM175768.1
V3-V4 region 16S rRNA gene	Uncultured bacterium clone Espejo_1_17_12_Pumice.212110 16S ribosomal RNA gene, partial sequence	856	1	0	99.79	652	KM175755.1
V3-V4 region 16S rRNA gene	Uncultured bacterium clone Espejo_1_17_12_Pumice.209793 16S ribosomal RNA gene, partial sequence	856	1	0	99.79	653	KM175684.1
V3-V4 region 16S rRNA gene	Uncultured bacterium clone Espejo_1_17_12_Pumice.206723 16S ribosomal RNA gene, partial sequence	856	1	0	99.79	659	KM175601.1
V3-V4 region 16S rRNA gene	Uncultured bacterium clone Espejo_1_17_12_Pumice.201378 16S ribosomal RNA gene, partial sequence	856	1	0	99.79	673	KM175433.1
V3-V4 region 16S rRNA gene	Uncultured bacterium clone Espejo_1_17_12_Pumice.199196 16S ribosomal RNA gene, partial sequence	856	1	0	99.79	650	KM175367.1
V3-V4 region 16S rRNA gene	Uncultured bacterium clone Espejo_1_17_12_Pumice.199143 16S ribosomal RNA gene, partial sequence	856	1	0	99.79	645	KM175365.1
V3-V4 region 16S rRNA gene	Uncultured bacterium clone Espejo_1_17_12_Pumice.189368 16S ribosomal RNA gene, partial sequence	856	1	0	99.79	648	KM175045.1
V3-V4 region 16S rRNA gene	Uncultured bacterium clone Espejo_1_17_12_Pumice.184123 16S ribosomal RNA gene, partial sequence	856	1	0	99.79	584	KM174855.1
V3-V4 region 16S rRNA gene	Uncultured bacterium clone Espejo_1_17_12_Pumice.175868 16S ribosomal RNA gene, partial sequence	856	1	0	99.79	654	KM174622.1
V3-V4 region 16S rRNA gene	Uncultured bacterium clone Espejo_1_17_12_Pumice.170873 16S ribosomal RNA gene, partial sequence	856	1	0	99.79	622	KM174455.1
V3-V4 region 16S rRNA gene	Uncultured bacterium clone Espejo_1_17_12_Pumice.161670 16S ribosomal RNA gene, partial sequence	856	1	0	99.79	626	KM174226.1
V3-V4 region 16S rRNA gene	Uncultured bacterium clone Espejo_1_17_12_Pumice.158686 16S ribosomal RNA gene, partial sequence	856	1	0	99.79	623	KM174138.1
V3-V4 region 16S rRNA gene	Uncultured bacterium clone Espejo_1_17_12_Pumice.146201 16S ribosomal RNA gene, partial sequence	856	1	0	99.79	645	KM173793.1
V3-V4 region 16S rRNA gene	Uncultured bacterium clone Espejo_1_17_12_Pumice.143425 16S ribosomal RNA gene, partial sequence	856	1	0	99.79	621	KM173731.1
V3-V4 region 16S rRNA gene	Uncultured bacterium clone Espejo_1_17_12_Pumice.143225 16S ribosomal RNA gene, partial sequence	856	1	0	99.79	586	KM173722.1
V3-V4 region 16S rRNA gene	Uncultured bacterium clone Espejo_1_17_12_Pumice.130422 16S ribosomal RNA gene, partial sequence	856	1	0	99.79	630	KM173343.1
V3-V4 region 16S rRNA gene	Uncultured bacterium clone Espejo_1_17_12_Pumice.129566 16S ribosomal RNA gene, partial sequence	856	1	0	99.79	633	KM173312.1
V3-V4 region 16S rRNA gene	Uncultured bacterium clone Espejo_1_17_12_Pumice.128363 16S ribosomal RNA gene, partial sequence	856	1	0	99.79	648	KM173280.1
V3-V4 region 16S rRNA gene	Uncultured bacterium clone Espejo_1_17_12_Pumice.127668 16S ribosomal RNA gene, partial sequence	856	1	0	99.79	647	KM173264.1
V3-V4 region 16S rRNA gene	Uncultured bacterium clone Espejo_1_17_12_Pumice.113433 16S ribosomal RNA gene, partial sequence	856	1	0	99.79	633	KM172845.1
V3-V4 region 16S rRNA gene	Uncultured bacterium clone Espejo_1_17_12_Pumice.108625 16S ribosomal RNA gene, partial sequence	856	1	0	99.79	630	KM172717.1
V3-V4 region 16S rRNA gene	Uncultured bacterium clone Espejo_1_17_12_Pumice.104830 16S ribosomal RNA gene, partial sequence	856	1	0	99.79	637	KM172590.1
V3-V4 region 16S rRNA gene	Uncultured bacterium clone Espejo_1_17_12_Pumice.100847 16S ribosomal RNA gene, partial sequence	856	1	0	99.79	632	KM172455.1
V3-V4 region 16S rRNA gene	Uncultured bacterium clone Espejo_1_17_12_Pumice.99305 16S ribosomal RNA gene, partial sequence	856	1	0	99.79	587	KM172409.1
V3-V4 region 16S rRNA gene	Uncultured bacterium clone Espejo_1_17_12_Pumice.97887 16S ribosomal RNA gene, partial sequence	856	1	0	99.79	638	KM172365.1
V3-V4 region 16S rRNA gene	Uncultured bacterium clone Espejo_1_17_12_Pumice.97654 16S ribosomal RNA gene, partial sequence	856	1	0	99.79	635	KM172357.1
V3-V4 region 16S rRNA gene	Uncultured bacterium clone Espejo_1_17_12_Pumice.94798 16S ribosomal RNA gene, partial sequence	856	1	0	99.79	654	KM172252.1
V3-V4 region 16S rRNA gene	Uncultured bacterium clone Espejo_1_17_12_Pumice.88179 16S ribosomal RNA gene, partial sequence	856	1	0	99.79	591	KM172046.1
V3-V4 region 16S rRNA gene	Uncultured bacterium clone Espejo_1_17_12_Pumice.85747 16S ribosomal RNA gene, partial sequence	856	1	0	99.79	640	KM171974.1
V3-V4 region 16S rRNA gene	Uncultured bacterium clone Espejo_1_17_12_Pumice.81374 16S ribosomal RNA gene, partial sequence	856	1	0	99.79	625	KM171848.1
V3-V4 region 16S rRNA gene	Uncultured bacterium clone Espejo_1_17_12_Pumice.74340 16S ribosomal RNA gene, partial sequence	856	1	0	99.79	590	KM171637.1
V3-V4 region 16S rRNA gene	Uncultured bacterium clone Espejo_1_17_12_Pumice.73114 16S ribosomal RNA gene, partial sequence	856	1	0	99.79	622	KM171590.1
V3-V4 region 16S rRNA gene	Uncultured bacterium clone Espejo_1_17_12_Pumice.72728 16S ribosomal RNA gene, partial sequence	856	1	0	99.79	589	KM171582.1
V3-V4 region 16S rRNA gene	Uncultured bacterium clone Espejo_1_17_12_Pumice.70699 16S ribosomal RNA gene, partial sequence	856	1	0	99.79	622	KM171530.1
V3-V4 region 16S rRNA gene	Uncultured bacterium clone Espejo_1_17_12_Pumice.69920 16S ribosomal RNA gene, partial sequence	856	1	0	99.79	590	KM171505.1
V3-V4 region 16S rRNA gene	Uncultured bacterium clone Espejo_1_17_12_Pumice.62185 16S ribosomal RNA gene, partial sequence	856	1	0	99.79	653	KM171251.1
V3-V4 region 16S rRNA gene	Uncultured bacterium clone Espejo_1_17_12_Pumice.60549 16S ribosomal RNA gene, partial sequence	856	1	0	99.79	643	KM171202.1
V3-V4 region 16S rRNA gene	Uncultured bacterium clone Espejo_1_17_12_Pumice.54959 16S ribosomal RNA gene, partial sequence	856	1	0	99.79	643	KM171041.1
V3-V4 region 16S rRNA gene	Uncultured bacterium clone Espejo_1_17_12_Pumice.42150 16S ribosomal RNA gene, partial sequence	856	1	0	99.79	629	KM170646.1
V3-V4 region 16S rRNA gene	Uncultured bacterium clone Espejo_1_17_12_Pumice.36005 16S ribosomal RNA gene, partial sequence	856	1	0	99.79	630	KM170462.1
V3-V4 region 16S rRNA gene	Uncultured bacterium clone Espejo_1_17_12_Pumice.35141 16S ribosomal RNA gene, partial sequence	856	1	0	99.79	637	KM170439.1
V3-V4 region 16S rRNA gene	Uncultured bacterium clone Espejo_1_17_12_Pumice.26097 16S ribosomal RNA gene, partial sequence	856	1	0	99.79	620	KM170158.1
V3-V4 region 16S rRNA gene	Uncultured bacterium clone Espejo_1_17_12_Pumice.24791 16S ribosomal RNA gene, partial sequence	856	1	0	99.79	670	KM170123.1
V3-V4 region 16S rRNA gene	Uncultured bacterium clone Espejo_1_17_12_Pumice.22213 16S ribosomal RNA gene, partial sequence	856	1	0	99.79	642	KM170055.1
V3-V4 region 16S rRNA gene	Uncultured bacterium clone Espejo_1_17_12_Pumice.13903 16S ribosomal RNA gene, partial sequence	856	1	0	99.79	635	KM169787.1
V3-V4 region 16S rRNA gene	Uncultured bacterium clone Espejo_1_17_12_Pumice.13390 16S ribosomal RNA gene, partial sequence	856	1	0	99.79	638	KM169764.1
V3-V4 region 16S rRNA gene	Uncultured bacterium clone Espejo_1_17_12_Pumice.12284 16S ribosomal RNA gene, partial sequence	856	1	0	99.79	632	KM169730.1
V3-V4 region 16S rRNA gene	Uncultured bacterium clone Espejo_1_17_12_Pumice.11887 16S ribosomal RNA gene, partial sequence	856	1	0	99.79	629	KM169716.1
V3-V4 region 16S rRNA gene	Uncultured bacterium clone Espejo_1_17_12_Pumice.11003 16S ribosomal RNA gene, partial sequence	856	1	0	99.79	643	KM169689.1
V3-V4 region 16S rRNA gene	Uncultured bacterium clone AcLb1_I12 16S ribosomal RNA gene, partial sequence	856	1	0	99.79	774	JX145962.1
V3-V4 region 16S rRNA gene	Uncultured bacterium clone SC52 16S ribosomal RNA gene, partial sequence	856	1	0	99.79	1497	GU293209.1
V3-V4 region 16S rRNA gene	Uncultured bacterium clone Espejo_1_17_12_Pumice.228082 16S ribosomal RNA gene, partial sequence	850	1	0	99.57	626	KM176217.1
V3-V4 region 16S rRNA gene	Uncultured bacterium clone Espejo_1_17_12_Pumice.227589 16S ribosomal RNA gene, partial sequence	850	1	0	99.57	648	KM176201.1
V3-V4 region 16S rRNA gene	Uncultured bacterium clone Espejo_1_17_12_Pumice.227057 16S ribosomal RNA gene, partial sequence	850	1	0	99.57	645	KM176179.1
V3-V4 region 16S rRNA gene	Uncultured bacterium clone Espejo_1_17_12_Pumice.204129 16S ribosomal RNA gene, partial sequence	850	1	0	99.57	644	KM175519.1
V3-V4 region 16S rRNA gene	Uncultured bacterium clone Espejo_1_17_12_Pumice.176476 16S ribosomal RNA gene, partial sequence	850	1	0	99.57	591	KM174635.1
V3-V4 region 16S rRNA gene	Uncultured bacterium clone Espejo_1_17_12_Pumice.155704 16S ribosomal RNA gene, partial sequence	850	1	0	99.57	631	KM174046.1
V3-V4 region 16S rRNA gene	Uncultured bacterium clone Espejo_1_17_12_Pumice.143569 16S ribosomal RNA gene, partial sequence	850	1	0	99.57	595	KM173736.1
V3-V4 region 16S rRNA gene	Uncultured bacterium clone Espejo_1_17_12_Pumice.132748 16S ribosomal RNA gene, partial sequence	850	1	0	99.57	589	KM173429.1
V3-V4 region 16S rRNA gene	Uncultured bacterium clone Espejo_1_17_12_Pumice.100459 16S ribosomal RNA gene, partial sequence	850	1	0	99.57	633	KM172445.1
V3-V4 region 16S rRNA gene	Uncultured bacterium clone Espejo_1_17_12_Pumice.91928 16S ribosomal RNA gene, partial sequence	850	1	0	99.57	680	KM172163.1
V3-V4 region 16S rRNA gene	Uncultured bacterium clone Espejo_1_17_12_Pumice.81010 16S ribosomal RNA gene, partial sequence	850	1	0	99.57	627	KM171841.1
V3-V4 region 16S rRNA gene	Uncultured bacterium clone Espejo_1_17_12_Pumice.44741 16S ribosomal RNA gene, partial sequence	850	1	0	99.57	636	KM170732.1
V3-V4 region 16S rRNA gene	Uncultured bacterium clone Espejo_1_17_12_Pumice.39571 16S ribosomal RNA gene, partial sequence	850	1	0	99.57	623	KM170573.1
V3-V4 region 16S rRNA gene	Uncultured bacterium clone Espejo_1_17_12_Pumice.35754 16S ribosomal RNA gene, partial sequence	850	1	0	99.57	643	KM170450.1
V3-V4 region 16S rRNA gene	Uncultured bacterium clone Espejo_1_17_12_Pumice.31855 16S ribosomal RNA gene, partial sequence	850	1	0	99.57	685	KM170339.1
V3-V4 region 16S rRNA gene	Uncultured bacterium clone Espejo_1_17_12_Pumice.18920 16S ribosomal RNA gene, partial sequence	850	1	0	99.57	621	KM169969.1
V3-V4 region 16S rRNA gene	Uncultured bacterium clone Espejo_1_17_12_Pumice.8996 16S ribosomal RNA gene, partial sequence	850	1	0	99.57	671	KM169624.1
V3-V4 region 16S rRNA gene	Uncultured bacterium clone nby323b11c1 16S ribosomal RNA gene, partial sequence	850	1	0	99.57	1358	HM816989.1
V3-V4 region 16S rRNA gene	Uncultured bacterium clone nby578h02c1 16S ribosomal RNA gene, partial sequence	850	1	0	99.57	1358	HM840605.1
V3-V4 region 16S rRNA gene	Uncultured bacterium clone nby578g03c1 16S ribosomal RNA gene, partial sequence	850	1	0	99.57	1358	HM840589.1
V3-V4 region 16S rRNA gene	Uncultured bacterium clone ncd379c06c1 16S ribosomal RNA gene, partial sequence	850	1	0	99.57	1358	HM321196.1
V3-V4 region 16S rRNA gene	Uncultured bacterium clone nby577c12c1 16S ribosomal RNA gene, partial sequence	850	1	0	99.57	1358	HM837667.1
V3-V4 region 16S rRNA gene	Uncultured bacterium clone ncd820g01c1 16S ribosomal RNA gene, partial sequence	850	1	0	99.57	1358	HM303448.1
V3-V4 region 16S rRNA gene	Uncultured bacterium clone ncd818b05c1 16S ribosomal RNA gene, partial sequence	850	1	0	99.57	1357	HM303285.1
V3-V4 region 16S rRNA gene	Uncultured bacterium clone ncd818b07c1 16S ribosomal RNA gene, partial sequence	850	1	0	99.57	1358	HM303271.1
V3-V4 region 16S rRNA gene	Uncultured bacterium partial 16S rRNA gene, clone N3_F6	850	1	0	99.57	779	FN678760.1
V3-V4 region 16S rRNA gene	Uncultured bacterium partial 16S rRNA gene, clone A1_A7	850	1	0	99.57	816	FN678370.1
V3-V4 region 16S rRNA gene	Uncultured bacterium clone Espejo_1_17_12_Pumice.130953 16S ribosomal RNA gene, partial sequence	848	1	0	99.57	634	KM173355.1
V3-V4 region 16S rRNA gene	Uncultured bacterium clone Espejo_1_17_12_Pumice.119456 16S ribosomal RNA gene, partial sequence	848	1	0	99.57	631	KM173036.1
V3-V4 region 16S rRNA gene	Uncultured bacterium clone 3BH-6D 16S ribosomal RNA gene, partial sequence	848	1	0	99.36	1448	EU937934.1
V3-V4 region 16S rRNA gene	Uncultured bacterium clone Espejo_1_17_12_Pumice.207177 16S ribosomal RNA gene, partial sequence	846	1	0	99.36	643	KM175612.1
V3-V4 region 16S rRNA gene	Uncultured bacterium clone Espejo_1_17_12_Pumice.15085 16S ribosomal RNA gene, partial sequence	846	1	0	99.36	532	KM169822.1
Full-length 16S rRNA gene	Acinetobacter tandoii strain W4-4-4 27	2706	1	0	99.2	5616	VXLD01000026.1
Full-length 16S rRNA gene	Acinetobacter sp. ANC 4910 Contig6	2689	1	0	99	227375	SJNT01000006.1
Full-length 16S rRNA gene	Uncultured Acinetobacter sp. clone OTU25 16S ribosomal RNA gene, partial sequence	2700	1	0	99.13	1507	HM159980.1
